# Supplementary material for: Detecting Elder Abuse in an Italian Emergency Department: A Six-Year Retrospective Study and Implications for Systematic Screening
Source: Geriatrics (Basel). 2026 Jul 2;11(4):79. doi: 10.3390/geriatrics11040079 (PMC13398166; doi:10.3390/geriatrics11040079)
Supplement: Supplementary file 1 [file geriatrics-11-00079-s001.zip]

Archive with 1 entries (1 files):
- geriatrics-4275498-supplementary.pdf
